# Supplementary material for: A Modified Roger’s Distance Algorithm for Mixed Quantitative–Qualitative Phenotypes to Establish a Core Collection for Taiwanese Vegetable Soybeans
Source: Front Plant Sci. 2021 Jan 12;11:612106. doi: 10.3389/fpls.2020.612106 (PMC7835400; doi:10.3389/fpls.2020.612106)
Supplement: Supplementary Material 1 — The raw data of the core collection in vegetable soybean. [file Table_2.XLSX]

## Sheet: CC_29P
Germplasm ID	Accession Name	Seed length	Seed width	Seed thickness	Seed shape	Seed coat color	Hilum color	100 seed weight	Hypocotyl coloration	Stem color	Plant height	Number of branches	Leaflet size	Leaflet length	Leaflet width	Leaflet shape	Leaf color	Plant type	Pubescence density	Pubescence color	Corolla color	Pod set capacity	Pod length	Pod width	Stem length to first pod	Shelling rate	Immature seed length	Immature seed width	Immature seed thickness	100 immature seed weight
KG0192	Sakata Kairyo Mikowashima	7.47	7.12	5.86	1	1	3	21.6	1	1	44	2	2	116	8.3	4	3	1	5	2	1	3	4.4	4.3	11.7	50	12	10	8	54
KG0050	Fubaye	9.4	8.9	7.8	1	3	3	37.46	1	1	21.6	3	1	9.3	6.8				2	2	1		5.4	1.3	6.2	63	15.7	10.7	8	6.8
KG0127	207	9.4	8.5	7.1	3	2	2	40	2	1	40.8	2		10.8	8.8	5	3	1	2	2	1	3	5.2	1.3	15	50	15.9	11	7.9	6.2
KG0137	G7332	8.8	8	7.1	3	1	2	38	2	2	34	3		11.1	7.3	2	3	1	2	1	2	2	4.8	1.1	6.8	4.8	16.1	10.1	8.2	58
KG0165	Nuli-PI408251	7.57	6.46	5.14	3			10.6	2	2	51.3	1	1	9.2	6.4	2	2	2	4	3	2	2	2.9	1.2	7.3	62	15.3	10	7.9	27
KG0180	Hsueh Chih Hsia-28	10.36	9	7.16	2	3	2	50.7	1	1	52	2	3	11.2	8	3	3	1	5	1	1	3	5.3	1.4	19.3	49	16	11.4	7.8	100
KG0169	KS1822	9.36	7.95	6.9	1	1	3	29.5	1	1	70.7	1	2	11	8	2	3	1	5	3	1	3	4.1	1.2	19	53	16.4	10.9	8.2	70
KG0185	AGS186	9.64	8.21	6.29	4	1	2	29.3	2	2	70.7	3	2	11.9	8.7	2	3	1	3	1	2	3	4.3	1.2	14.7	57	15.9	11.4	9	73
KG0175_1	Kahori	10.41	9.22	7.49	3	3	2	51.2	1	1	50.7	1	2	11.5	8.2	2	3	1	5	3	1	3	5.8	1.4	17.3	51	16.1	11.6	7.9	98
KG0196	Tzuraroko Daizu	10.4	8.47	7.29	1	2	2	37.3	2	2	52.3	2	2	9.8	7.6	4	2	1	2	2	2	2	4.6	1.2	18	53		40.9	7.8	85
KG0181	Hsueh Chih Hsia-34	10.7	8.74	7.33	3	3	3	46.3	1	1	54	1	2	11.3	8	4	3	1	4	1	1	2	5.2	1.4	19.3	45	17.9	17.9	8.9	93
KG0038	G10502	9.3	8.7	7.8	1	3	3	4.24	1	1	23.2	3	1	8.1	6.2				2	2	1		4.9	1.2	8.6	63	15.7	10.2	8.6	71
KG0163	D-62-7815	7.79	7.12	6.18	1	2		18.6	2	2	32	3	1	9.3	6.1	4	2	1	1		1	3	3.8	0.9	11.3	56.5	17	11.5	8.7	37
KG0164	Nuli-6-G2657	7.27	6.27	5.07	3	2	3	15.4	1	1	42.7	2	2	10.7	8	2	2	1	5	1	1	3	3.3	1.1	12.3	60	14.3	9.7	6.6	40
KG0179	Hsueh Tou	10.59	8.88	7.38	3	3	2	45.5	1	1	53	1	2	10.7	8.2	4	3	1	3	1	1	2	5	1.4	22.3	52	16.9	16.9	8.1	95
KG0177	GC 84136-P-4-1-8	9.03	8.07	6.34	1	3	3	36.3	1	1	59.7	3	2	10.7	7.8	4	3	1	5	2	1	3	5.2	1.3	16.7	41	17.4	11.9	9.5	88
KG0153	KVS39	10.67	8.78	6.76	3	3	2	42.7	1	1	62.3	3	2	10.5	8.2	4	3	1	5	1	1	3	1.3	1.2	20.7	55	16.2	11.3	8.5	85
KG0199	Goku Wase Osuro[KG0199]	8.58	7.63	5.94	2	2	3	18.3	2	2	54.7	1	1	11.1	8.2	4	2	2	5	3	2	3	4.2	1.2	15	58.5	16.9	16.9	8.1	48
KG0172	Lu Kuang-75	10.09	8.8	7.67	1	3	4	16.1	1	1	55.3	3	2	12.1	8.6	5	3	1	3	1	1	3	5.1	1.3	19.3	52	17	17	8.4	85
KG0171	Lu Kuang-74	9.98	8.69	7.09	1	3	4	45.9	1	1	58.3	1	3	11.5	8.5	4	3	1	4	2	1	3	5.3	1.4	18.7	55	16.5	11	8.6	88
KG0113	Taiuasu Dare	9	8.8	7.9	1	3	3	40	1	1	64.6	1		11.5	8.6	4	3	1	4	1	1	2	3.8	1.1	18.4	62.5	14.5	10.5	8.3	65
KG0132	Mainland China	7.3	6.8	5.9	1	2	2	21	2	2	36	3		11.8	5.4	1	2	2	4	2	2	1	4.3	1.1	8.5	57	13.5	9	6.9	38
KG0010	ESB-67-10	7.2	8.3	7.6	3	2	3	20.4	1	1	22.4	2	1	8.6	5.5				5	1	1		4	1	6.7	61	13.2	9.2	6.7	42
KG0162	G10137	8.81	7.89	6.43	4	3		22	2	2	45	3	1	9	6.4	2	3	1	1		2	2	4.4	1	11	50	16.1	11.2	7.6	40
KG0043	G10513	7.9	6.9	5.6	2	2	3	19.21	2	2	36	3	1	8.2	6.1				5	3	2		4.2	1	8.7	63	13.4	8.8	6.2	40
KG0115	Tropical[KG0115]	7.1	6.2	5.2	3	2		17	1	1	58	2		13	7.9	2	3	2	5	3	1	3	4.7	1	7.3	57.5	11.5	7.7	6.2	80
KG0167	Hua Yu 74-48	8.41	7.46	6.24	1	1	3	24.1	1	1	62.3	3	2	11.3	8.6	3	2	1	5	1	1	3	3.5	1	21	55	15.4	9.8	7.9	67
KG0170	KS1625	8.33	7.32	6.6	1	2	3	25.7	1	1	62	2	2	11.3	7.9	2	3	2	5	3	1	3	3.7	1.2	20.3	52	15.9	11.4	8.2	68
KG0168	Nung Yu No.8	8.44	7.43	6.1	4	1	3	23.6	1	1	61.3	3	2	10	7.1	2	3	2	4	3	1	3	4	1.2	12	50	12.8	8.7	7	70
KG0031	G10493	8	7.4	5.7	2	3	3	16.34	2	2	17.3	1	1	7.4	5.3				5	2	3		4.1	1.2	4.3	60	12.4	8.5	6	60
